# Supplementary material for: Peculiarities of the Interaction of the Bacteriolytic Protease Blp from Lysobacter capsici XL1 with the Cell Wall of Staphylococcus aureus 209P
Source: Int J Mol Sci. 2026 Jun 10;27(12):5246. doi: 10.3390/ijms27125246 (PMC13300490; doi:10.3390/ijms27125246)
Supplement: Supplementary file 1 [file ijms-27-05246-s001.zip]

Archive with 1 entries (1 files):
- ijms-4317852-SI.pdf
